# Supplementary material for: Correction: Prion Protein Misfolding Affects Calcium Homeostasis and Sensitizes Cells to Endoplasmic Reticulum Stress
Source: PLoS One. 2022 Jan 11;17(1):e0262628. doi: 10.1371/journal.pone.0262628 (PMC8751998; doi:10.1371/journal.pone.0262628)
Supplement: S1 File — Individual-level data for Fig 3D are no longer available. For Fig 3E, raw data are provided only for two replicates although the graph in Fig 3E reports data from three replicates. (XLSX) [file pone.0262628.s001.xlsx]

## Sheet: Figure 3C
		time	Mock	Serca#1	Serca#2
		0	2074.35	2064.95	2028.1
		0.0166667	2078	2061	2035.35
		0.0333333	2061.55	2055.75	2028.5
		0.05	2069.85	2050.2	2017.95
		0.0666667	2048.6	2042.7	2015.8
		0.0833333	2062.35	2034.7	2024.4
		0.1	2051.35	2020.55	2011.8
		0.116667	2047.2	2013.3	2005.55
		0.133333	2028.9	2025.05	2006.95
		0.15	2046.85	2020.9	2016.45
		0.166667	2027.05	2006.85	2008.05
		0.183333	2024.4	2012	1995.95
		0.2	2012.75	1998.3	1996.5
		0.216667	1993.55	1990.4	1995.55
		0.233333	2000	2000	2000
		0.25	1994.55	1970.8	1974.95
		0.266667	2000.75	1979.2	1986.8
		0.283333	1972.75	1976.65	1984.35
		0.3	1974.6	1955.75	1979.45
		0.316667	1973.65	1963	1968.75
		0.333333	1963.2	1954.4	1970.55
		0.35	1939	1948	1975.45
		0.366667	1966.35	1946.85	1977
		0.383333	1964.75	1925.55	1962.3
		0.4	1952.25	1918.55	1960.05
		0.416667	1932.9	1933.7	1967.35
		0.433333	1937.95	1934.5	1965.85
		0.45	1943.4	1937.85	1965.9
		0.466667	1959.6	1914.2	1955
		0.483333	1937.9	1909	1960.7
		0.5	1924.45	1911.95	1954.1
		0.516667	1933.15	1914.1	1962.8
		0.533333	1931	1901.5	1960.5
		0.55	1934.15	1891.35	1949.8
		0.566667	1913.25	1892.9	1940.55
		0.583333	1913.8	1882.45	1945.7
		0.6	1926.7	1887.9	1957.8
		0.616667	1926.85	1894.55	1942.15
		0.635	1918.3	1876.05	1944.15
		0.651667	1897.65	1863.75	1934.3
		0.666667	601.95	1135	1854.15
		0.683333	-199.75	390	1570.65
		0.701667	-28.9	607.45	1587.85
		0.718333	176.25	894.2	1661.5
		0.735	369.4	1192.1	1744.6
		0.751667	554.65	1484.25	1828.65
		0.768333	743.3	1811.15	1887.05
		0.785	894.05	2078.1	1963.1
		0.801667	1034.35	2312.25	2040.05
		0.818333	1173.55	2562.75	2115
		0.835	1284.65	2712.65	2161.4
		0.851667	1372.65	2909.3	2255.55
		0.868333	1473.95	3115.15	2332.25
		0.885	1583.15	3350.45	2407.65
		0.901667	1686.45	3605.2	2499.4
		0.918333	1755.6	3824.95	2594.35
		0.935	1831.9	4032.1	2666.4
		0.951667	1897.2	4240.55	2749.1
		0.968333	1974	4422.9	2800.05
		0.985	2032.9	4591.75	2861.6
		1.00167	2068.1	4742.3	2922.85
		1.01833	2120.2	4842.15	3000.8
		1.035	2149	4975.65	3042.8
		1.05167	2212.45	5154.05	3106.4
		1.06833	2263.45	5276.4	3170.85
		1.085	2270.9	5388.15	3231.7
		1.10167	2280.95	5494.8	3279.75
		1.11833	2291.85	5605.05	3316.55
		1.135	2292.05	5657.85	3347.3
		1.15167	2300.4	5751.85	3390.7
		1.16833	2317.6	5790.85	3438.6
		1.185	2338.1	5859.3	3482.65
		1.20167	2301.25	5936	3517.3
		1.21833	2277.4	5955.1	3550.25
		1.235	2291.45	6003.6	3575.15
		1.25167	2257.9	6027.1	3618.1
		1.26833	2257.85	6063.2	3643.55
		1.285	2251.2	6024.65	3648
		1.30167	2207.2	6024.65	3652.3
		1.31833	2177.1	6017.4	3684.15
		1.335	2154.85	5982.7	3700.8
		1.35167	2141.6	5962	3691.45
		1.36833	2103.1	5981.75	3709.65
		1.385	2057.1	5921.3	3704.8
		1.40167	2049.55	5926.85	3717.45
		1.41833	2047.05	5904.7	3703.6
		1.435	1998.6	5788.85	3688.15
		1.45167	1939.45	5751.05	3695.1
		1.46833	1921.75	5745.9	3688
		1.485	1876.8	5681.3	3690.45
		1.535	1764.2	5478.05	3624.35
		1.585	1650.6	5258.15	3576.55
		1.635	1568.65	5055.45	3532.35
		1.685	1454.25	4792.5	3496.2
		1.73667	1336.35	4567.7	3428.35
		1.78667	1243.1	4339.5	3369.05
		1.83667	1174.25	4081.15	3277.05
		1.88667	1077.05	3862.5	3221.1
		1.93667	973.4	3628.3	3145.5
		1.98667	887.85	3409.9	3067.35
		2.03667	839.95	3193.15	3030.3
		2.08667	756	2981.6	2936.6
		2.13667	691.75	2793.15	2880.4
		2.18667	610.4	2609.25	2802.5
		2.23667	552.55	2423.05	2734.65
		2.28667	482.5	2229.6	2673.35
		2.33667	440.25	2088.35	2620.8
		2.38667	368.3	1914.65	2555.9
		2.43667	317.9	1809.55	2499.9
		2.48667	267.25	1647.55	2442.75
		2.53667	208.8	1530.6	2380.4
		2.58667	199.75	1447.4	2357.95
		2.63667	135.25	1311.3	2283
		2.68667	84.15	1168.7	2236.85
		2.73667	56.2	1078.5	2194.15
		2.78667	44.55	985.3	2145.7
		2.83667	13.5	889.15	2120.9
		2.88667	-37.75	806.05	2071.3
		2.93667	-51.85	731.2	2033.55
		2.98667	-62.25	673.65	1998.3
		3.03833	-92.05	619.1	1958.7
		3.08833	-102.3	554.55	1942.1
		3.13833	-114.55	491.6	1898.6
		3.18833	-107.55	425.75	1870.7
		3.23833	-136.15	392.35	1845.85
		3.28833	-152.6	338.7	1822.3
		3.33833	-149.6	286.85	1785.65
		3.38833	-165.25	269.35	1759
		3.43833	-165.3	214.4	1752.65
		3.48833	-174.35	194.7	1740.3
		3.53833	-176.3	172.95	1705.4
		3.58833	-166	125.15	1681.2
		3.63833	-192.25	106.25	1668.9
		3.68833	-178.7	84	1646.9
		3.73833	-185.3	49.3	1639.35
		3.78833	-187.25	28.65	1619.25
		3.83833	-194.35	7.65	1595.05
		3.88833	-193.85	10.35	1592.05
		3.94	-187.65	-20.6	1581.45
		3.98833	-185.7	-22.95	1558.65
		4.03833	-165.45	-37.2	1554.6
		4.09	-164.7	-47.85	1538.05
		4.14	-159.85	-39.7	1545.35
		4.19	-151.55	-59.85	1525.1
		4.24	-147.2	-70.8	1511.4
		4.29	-161.45	-72.4	1508.05
		4.34	-116.55	-68.35	1506.2
		4.39	-120	-81.45	1489.65
		4.44	-119.8	-85.35	1493.1
		4.49	-99.2	-85.15	1474.75
		4.54	-84.25	-78.3	1474.6
		4.59	-69.85	-84.7	1468.45
		4.64	-78.45	-72.4	1452.55
		4.69	-61.5	-77.8	1454.3
		4.74	-61.05	-75.3	1463.2
		4.79167	-43.45	-78.35	1443.7
		4.84	-56.1	-85.25	1441.55
		4.89	-32.65	-75.45	1443.45
		4.94	-14.1	-59.6	1437.05
		4.99	-15.5	-53	1439.45
		5.04	-14.2	-66.25	1435.1
		5.09	-4.05	-77.95	1428.35
		5.14	-6.1	-59.05	1433.1
		5.19	1.1	-49.85	1429.85
		5.24	20.45	-54.55	1422.4
		5.29	16.6	-41.2	1419.8
		5.34167	33.65	-27.45	1422.45
		5.39167	46.35	-19.1	1411.15
		5.44167	50.5	-29.45	1414.2
		5.49167	68.7	-41.05	1403.5
		5.54167	87.65	-14.85	1416.55
		5.59167	92.45	-36	1412.2
		5.64167	89.85	-0.65	1417.35
		5.69167	90.4	-23.2	1426.75
		5.74167	105.85	-15.2	1413.25
		5.79167	112.85	-0.65	1406.15
		5.84167	135.4	0.55	1417.35
		5.89167	148.25	6.35	1414.85
		5.94333	147.7	4.55	1403.3
		5.99167	149.9	-13.1	1399.6
		6.04167	165.35	-9.65	1412.95
		6.09167	169.05	12.6	1409.65
		6.14167	168.8	10.75	1408.8
		6.19333	176.75	-8.2	1394.7
		6.24167	200.65	-3.7	1407.35
		6.29167	192.7	18.5	1411.35
		6.34167	200.3	7.95	1409.2
		6.39333	230.3	16.6	1395.15
		6.44333	223.15	13.05	1403.9
		6.49333	232.05	29.85	1406.65
		6.54333	243.2	22.45	1410.35
		6.59333	245.35	28.1	1414.55
		6.64333	252.65	32.4	1404.45
		6.69333	278.45	37	1421
		6.74333	290.55	49.7	1434.4
		6.79333	282.75	46.5	1420.1
		6.84333	290.75	39.75	1421.5
		6.89333	323.95	54.55	1425.65
		6.94333	323.35	53.95	1415.05
		6.99333	315.75	61.85	1420.55
		7.045	340.65	53.05	1417.45
		7.095	367.6	77.95	1416.4
		7.14333	349.65	85.75	1437.15
		7.19333	365.2	84.45	1424.3
		7.24333	367.2	73.95	1426.15
		7.29333	375.55	67.75	1423.7
		7.34333	402.7	75.8	1425.05
		7.39333	402.75	85.05	1419.2
		7.44333	416.1	109.35	1429.5
		7.49333	422.1	93.4	1419.85
		7.545	429.2	95.55	1418.45
		7.59333	433.5	106.6	1432.35
		7.645	442.7	119	1425
		7.695	442.1	116.25	1415.4
		7.745	474.15	87.9	1427.5
		7.79667	478.85	115.1	1423.2
		7.845	475.75	115.1	1429.5
		7.895	580.8	210.3	1470.4
		7.945	485.1	111.85	1429.05
		7.995	518.75	124.8	1425.05

## Sheet: Figure 3A
			GRP58	GRP78	GRP94								Individual values for plot (yellow boxes)
	PrPRES	average	2.73722	1.60014	1.48194
		std	0.1641	0.0531964	0.06			Protein analizaed WB	Treatment	individual N	band intensity	average signal	band intensity/average NT
	BrefA	average	1.92495	1.67688	1.38247			Grp58	PrPRes	1	38521	36703.3	2.87277
		std	0.673948	0.104995	0.0241369					2	37332		2.7841
										3	34257		2.55478
									Non treated (NT)	1	9482	13409.3	0.707137
										2	16992		1.26721
										3	13754		1.02573
									Brefeldin A	1	34103	25811.7	2.54329
										2	27153		2.02498
										3	16179		1.20658
								Grp78	PrPRes	1	33335	32175.7	1.6578
										2	31965		1.58967
										3	31227		1.55296
									Non treated (NT)	1	17990	20108.3	0.894669
										2	21321		1.06032
										3	21014		1.04506
									Brefeldin A	1	36033	33718.7	1.79197
										2	33225		1.65233
										3	31898		1.58633
								Grp94	PrPRes	1	51594	51928.7	1.47239
										2	50156		1.43135
										3	54036		1.54208
									Non treated (NT)	1	33059	35041.7	0.943438
										2	35143		1.00291
										3	36923		1.05371
									Brefeldin A	1	47489	48443	1.35524
										2	49101		1.40124
										3	48739		1.39091

## Sheet: Figure 3D
	Mock		Serca#1		Serca#2
PrPRes nM	Average	std	Average	std	Average	std
100	14.2438	7.23701	6.22785	0.0716057	5.63489	0
50	47.7184	11.8927	12.0506	3.58029	12.1961	0.654981
30	66.9166	9.81837	24.4051	8.30627	27.4025	0
15	81.4537	14.5201	52.9114	6.65933	52.0262	14.6279

## Sheet: Figure 3E
	Signal - baseline non treated
replicates	1	2	1	2	1	2				Average replicates	Average replicates	Average replicates
time (minutes)	PrPRES	PrPRES	PRPRES+SXestospongine	PRPRES+SXestospongine	PRPRES+Ryanodine	PRPRES+Ryanodine			time (minutes)	PrPRES	PRPRES+SXestospongine	PRPRES+Ryanodine
0.0333333	584.725	606.025	592.425	593.225	589.625	571.425			0.0333333	595.375	592.825	580.525
0.0666667	582.45	612.35	591.05	595.75	582.85	591.45			0.0666667	597.4	593.4	587.15
0.1	589.55	602.75	598.95	605.85	592.65	596.15			0.1	596.15	602.4	594.4
0.133333	605.65	607.35	597.45	599.85	603.65	608.85			0.133333	606.5	598.65	606.25
0.166667	594.725	598.325	588.025	603.525	589.225	596.925			0.166667	596.525	595.775	593.075
0.2	589.925	589.225	592.925	610.425	595.225	613.825			0.2	589.575	601.675	604.525
0.233333	597.225	591.125	592.925	607.425	595.625	608.325			0.233333	594.175	600.175	601.975
0.266667	587.05	598.75	605.35	610.65	606.95	610.65			0.266667	592.9	608	608.8
0.3	592.6	588.8	599.2	614.1	596.7	613.8			0.3	590.7	606.65	605.25
0.333333	591.375	597.175	601.275	621.775	598.775	621.475			0.333333	594.275	611.525	610.125
0.366667	586.75	593.55	596.05	619.95	609.75	612.15			0.366667	590.15	608	610.95
0.4	587.7	601	611.6	634.7	592.6	621.2			0.4	594.35	623.15	606.9
0.433333	589.6	595.4	594.7	601.8	609.5	635.2			0.433333	592.5	598.25	622.35
0.466667	591.1	611.7	598.9	637.2	589.5	638.6			0.466667	601.4	618.05	614.05
0.5	589.85	603.35	607.85	635.15	600.55	644.65			0.5	596.6	621.5	622.6
0.533333	590.45	601.25	616.65	635.65	601.85	628.05			0.533333	595.85	626.15	614.95
0.566667	581.575	600.075	597.675	620.775	583.775	625.475			0.566667	590.825	609.225	604.625
0.6	577.425	602.125	594.125	629.725	587.025	617.125			0.6	589.775	611.925	602.075
0.633333	590.2	597.9	609.1	638.4	595	623.9			0.633333	594.05	623.75	609.45
0.666667	595.5	598.5	602.1	645.8	600.5	632.5			0.666667	597	623.95	616.5
0.701667	590.775	602.275	613.475	638.675	601.375	637.175			0.701667	596.525	626.075	619.275
0.733333	587.525	603.425	616.125	638.725	600.925	631.225			0.733333	595.475	627.425	616.075
0.768333	579.375	605.175	608.175	650.075	589.475	631.475			0.768333	592.275	629.125	610.475
0.8	577.45	600.05	603.75	644.45	594.25	619.15			0.8	588.75	624.1	606.7
0.835	579.75	608.55	602.95	642.55	605.35	638.65			0.835	594.15	622.75	622
0.868333	585.85	591.85	603.05	652.55	596.75	648.95			0.868333	588.85	627.8	622.85
0.901667	575.925	603.525	606.825	644.525	599.825	641.825			0.901667	589.725	625.675	620.825
0.935	580.35	597.85	612.55	646.45	596.05	644.25			0.935	589.1	629.5	620.15
0.968333	573.65	603.05	610.35	635.75	600.85	651.25			0.968333	588.35	623.05	626.05
1.00167	154.475	597.775	165.775	-134.225	106.675	135.975			1.00167	376.125	15.775	121.325
1.035	185.5	593.8	125.3	-115.4	138.2	146			1.035	389.65	4.95	142.1
1.06833	203.85	589.15	116.65	-119.05	134.15	173.35			1.06833	396.5	-1.2	153.75
1.10167	218.65	592.65	161.25	-99.15	121.35	195.85			1.10167	405.65	31.05	158.6
1.135	209.8	597.1	216.4	-49.5	170.1	276.4			1.135	403.45	83.45	223.25
1.16833	165.275	592.075	223.875	-91.525	103.375	217.575			1.16833	378.675	66.175	160.475
1.20167	191.5	598.5	274.9	-65.5	100	247			1.20167	395	104.7	173.5
1.235	177.6	590.1	305.6	-55.1	97.3	256.5			1.235	383.85	125.25	176.9
1.26833	180.9	599	345.4	-79.6	93.2	266.7			1.26833	389.95	132.9	179.95
1.30167	198.125	602.425	388.725	-96.075	81.325	262.525			1.30167	400.275	146.325	171.925
1.335	200.025	595.125	438.525	-89.275	105.325	258.725			1.335	397.575	174.625	182.025
1.36833	189.4	599.8	455.8	-100.6	95	239.5			1.36833	394.6	177.6	167.25
1.40167	204.875	597.175	504.075	-105.025	91.675	234.875			1.40167	401.025	199.525	163.275
1.435	225.45	600.05	549.45	-105.95	110.35	241.45			1.435	412.75	221.75	175.9
1.46833	218.65	595.35	612.65	-94.35	116.55	252.65			1.46833	407	259.15	184.6
1.50167	222.425	586.525	620.725	-87.475	103.125	271.525			1.50167	404.475	266.625	187.325
1.535	220.325	595.925	670.825	-90.275	120.325	279.025			1.535	408.125	290.275	199.675
1.56833	232.95	594.85	693.65	-92.55	119.85	272.75			1.56833	413.9	300.55	196.3
1.60167	238.475	594.275	699.775	-86.025	118.475	286.275			1.60167	416.375	306.875	202.375
1.635	238.45	593.35	732.65	-87.15	123.05	279.35			1.635	415.9	322.75	201.2
1.66833	243.525	592.025	760.425	-83.475	120.225	289.225			1.66833	417.775	338.475	204.725
1.70167	239.35	593.25	777.05	-74.95	124.05	285.55			1.70167	416.3	351.05	204.8
1.735	240.075	583.475	791.975	-65.725	114.275	281.875			1.735	411.775	363.125	198.075
1.76833	247.825	590.025	806.325	-78.975	128.525	287.125			1.76833	418.925	363.675	207.825
1.80167	249.6	599	821.6	-74.3	117.5	289.6			1.80167	424.3	373.65	203.55
1.835	246.725	599.425	835.225	-55.875	133.225	289.125			1.835	423.075	389.675	211.175
1.86833	252.125	592.425	850.725	-62.275	142.025	284.225			1.86833	422.275	394.225	213.125
1.90333	251.55	599.85	847.05	-49.05	142.15	294.95			1.90333	425.7	399	218.55
1.935	244.175	596.175	867.075	-54.025	137.775	275.875			1.935	420.175	406.525	206.825
1.97	257.7	603.9	888.6	-55.6	153.2	285.1			1.97	430.8	416.5	219.15
2.05333	270.275	604.975	897.875	-44.725	144.075	304.475			2.05333	437.625	426.575	224.275
2.13667	266.425	613.825	921.425	-24.975	152.225	296.725			2.13667	440.125	448.225	224.475
2.22	246.35	633.55	929.15	-17.05	136.35	278.75			2.22	439.95	456.05	207.55
2.30333	255.45	640.55	925.05	-9.45	131.25	280.05			2.30333	448	457.8	205.65
2.38667	267.625	632.125	931.025	8.425	163.725	306.225			2.38667	449.875	469.725	234.975
2.47	240.35	627.25	920.25	26.25	151.75	287.55			2.47	433.8	473.25	219.65
2.55333	264.025	623.125	922.625	28.825	144.825	300.325			2.55333	443.575	475.725	222.575
2.63667	261.35	611.55	914.85	17.75	160.15	309.75			2.63667	436.45	466.3	234.95
2.72167	266.025	602.525	923.325	15.925	175.325	299.425			2.72167	434.275	469.625	237.375
2.805	257.175	597.775	896.875	13.775	153.475	299.375			2.805	427.475	455.325	226.425
2.88833	282.25	592.85	898.35	18.85	177.05	307.45			2.88833	437.55	458.6	242.25
2.97	278.25	588.95	900.15	31.45	166.85	306.55			2.97	433.6	465.8	236.7
3.055	285.075	592.275	875.375	33.775	171.575	321.675			3.055	438.675	454.575	246.625
3.13833	285.8	584.9	866.7	22	175.8	316.2			3.13833	435.35	444.35	246
3.22167	280.3	581	854.2	37.2	178.4	323.3			3.22167	430.65	445.7	250.85
3.305	282.475	591.475	836.875	28.075	168.575	312.975			3.305	436.975	432.475	240.775
3.38833	300.675	586.075	829.975	48.375	185.075	320.475			3.38833	443.375	439.175	252.775
3.47167	285.775	582.875	819.375	60.175	189.775	321.675			3.47167	434.325	439.775	255.725
3.555	286.925	584.925	796.125	49.525	175.825	317.025			3.555	435.925	422.825	246.425
3.63833	297.65	597.75	793.35	51.75	184.95	321.25			3.63833	447.7	422.55	253.1
3.72167	302.275	582.475	799.075	38.775	204.775	347.675			3.72167	442.375	418.925	276.225
3.805	287.05	578.75	779.45	47.95	187.35	318.25			3.805	432.9	413.7	252.8
3.88833	303.45	581.45	759.65	39.15	200.15	324.45			3.88833	442.45	399.4	262.3
3.97167	312.125	582.725	761.325	35.025	215.925	345.025			3.97167	447.425	398.175	280.475
4.055	275.8	581.1	742.6	33.1	177.7	326			4.055	428.45	387.85	251.85
4.13833	310.225	583.425	723.225	61.625	197.825	331.125			4.13833	446.825	392.425	264.475
4.22333	320.05	590.05	713.05	62.85	215.05	343.45			4.22333	455.05	387.95	279.25
4.30667	287.475	574.275	708.975	37.775	192.575	322.575			4.30667	430.875	373.375	257.575
4.39	303.65	576.65	706.05	48.55	207.65	340.95			4.39	440.15	377.3	274.3
4.47333	311.075	579.775	702.175	57.875	216.975	352.475			4.47333	445.425	380.025	284.725
4.55667	295.075	580.275	682.875	55.975	197.475	337.675			4.55667	437.675	369.425	267.575
4.64167	292.725	572.125	667.525	55.125	210.625	341.625			4.64167	432.425	361.325	276.125
4.72333	308.05	567.25	669.75	59.75	223.05	343.65			4.72333	437.65	364.75	283.35
4.80667	315.375	576.275	676.275	68.275	216.775	346.075			4.80667	445.825	372.275	281.425
4.89	319.2	578.4	661.3	61.8	203.5	347.6			4.89	448.8	361.55	275.55
4.97333	314.85	570.15	658.05	64.25	215.45	359.85			4.97333	442.5	361.15	287.65
